# Supplementary material for: Hesperetin-Enhanced Metformin to Alleviate Cognitive Impairment via Gut–Brain Axis in Type 2 Diabetes Rats
Source: Int J Mol Sci. 2025 Feb 23;26(5):1923. doi: 10.3390/ijms26051923 (PMC11900253; doi:10.3390/ijms26051923)
Supplement: Supplementary file 1 [file ijms-26-01923-s001.zip]

Archive with 1 entries (1 files):
- ijms-3416811-supplementary.pdf
